# Supplementary material for: The Parallel Pandemic: A Systematic Review on the Effects of the COVID-19 Pandemic on OCD among Children and Adolescents
Source: Int J Environ Res Public Health. 2023 Nov 22;20(23):7095. doi: 10.3390/ijerph20237095 (PMC10706205; doi:10.3390/ijerph20237095)
Supplement: Supplementary file 1 [file ijerph-20-07095-s001.zip]

Archive with 2 entries (2 files):
- Quality Assessment Score of selected articles.xlsx
- Summary of included articles.pdf
